# Supplementary material for: Gastrointestinal microbial populations can distinguish pediatric and adolescent Acute Lymphoblastic Leukemia (ALL) at the time of disease diagnosis
Source: BMC Genomics. 2016 Aug 15;17:635. doi: 10.1186/s12864-016-2965-y (PMC4986186; doi:10.1186/s12864-016-2965-y)
Supplement: Additional file 1: Table S1. — List of fecal samples collected for each patient over the period of enrollment for 16S rRNA gene sequencing and analysis. (XLSX 17 kb) [file 12864_2016_2965_MOESM1_ESM.xlsx]

## Sheet: Sheet1
Supplementary Table 1: Stool samples and associated clinical data
SampleID	SubjectID(blinded)	status	age	gender	antibiotic treatment within last 1 month	visit(sample collection time point)
CHOC2	ETP-0430-02	disease	19	M	NO	1
CHOC3	ARP-0328-01	disease	11	F	NO	1
CHOC4	ARP-0328-01	disease	11	F	NO	2
CHOC7	ARP-0328-01	disease	11	F	YES	3
CHOC8	ETP-0430-02	disease	19	M	YES	2
CHOC10	APP-0516-03	disease	15	M	NO	1
CHOC11	APP-0516-03	disease	15	M	NO	2
CHOC14	NPP-0703-04	disease	6	F	NO	1
CHOC15	NPP-0703-04	disease	6	F	YES	2
CHOC18	NRP-0823-05	disease	5	M	NO	1
CHOC20	ETP-0430-02	disease	19	M	NO	3
CHOC21	NRP-0823-05	disease	5	M	YES	2
CHOC22	APP-0516-03	disease	15	M	NO	3
CHOC23	NRP-0823-05	disease	5	M	YES	3
CHOC24	BTP-1023-06	disease	5	M	NO	1
CHOC25	NPP-0703-04	disease	6	F	YES	3
CHOC26	GFP-1113-07	disease	5	M	NO	1
CHOC27	ARP-0328-01	disease	11	F	NO	4
CHOC28	BTP-1023-06	disease	5	M	YES	2
CHOC29	GFP-1113-07	disease	4	M	NO	2
CHOC30	JBP-0115-09	disease	7	M	YES	1
CHOC31	GFP-1113-07	disease	4	M	YES	3
CHOC32	NGP-0113-08	disease	7	M	YES	1
CHOC33	BTP-1023-06	disease	5	M	YES	3
CHOC34	HBP-0122-10	disease	8	M	YES	1
CHOC35	ETP-0430-02	disease	19	M	YES	4
CHOC36	MMP-0214-11	disease	6	F	NO	1
CHOC37	HDP-0227-12	disease	5	F	YES	1
CHOC38	NGP-0113-08	disease	7	M	YES	2
CHOC39	BTP-1023-06	disease	5	M	YES	4
CHOC40	HBP-0122-10	disease	8	M	YES	2
CHOC41	MMP-0214-11	disease	6	F	NO	2
CHOC42	HDP-0227-12	disease	5	F	NO	2
CHOC43	NGP-0113-08	disease	7	M	NO	3
CHOC44	ACP-0318-13	disease	4	F	YES	1
CHOC46	JBP-0115-09	disease	7	M	NO	3
CHOC47	JBP-0115-09	disease	7	M	NO	2
CHOC48	APP-0516-03	disease	15	M	NO	4
CHOC49	DPP-0326-14	disease	9	M	YES	1
CHOC51	HBP-0122-10	disease	8	M	YES	3
CHOC53	KLP-0331-15	disease	4	F	YES	1
CHOC54	SIP-0402-16	disease	22	F	YES	1
CHOC57	AMP-0414-18	disease	23	M	YES	1
CHOC58	NPP-0703-04	disease	6	F	YES	4
CHOC59	ACP-0318-13	disease	4	F	YES	2
CHOC61	HBP-0122-10	disease	8	M	NO	4
CHOC62	NGP-0113-08	disease	7	M	YES	4
CHOC64	MMP-0214-11	disease	6	F	YES	3
CHOC65	DPP-0326-14	disease	9	M	YES	2
CHOC67	SIP-0402-16	disease	22	F	YES	2
CHOC68	KLP-0331-15	disease	4	F	YES	2
CHOC69	HDP-0227-12	disease	5	F	NO	3
CHOC72	NGP-0113-08	disease	7	M	YES	5
CHOC73	MMP-0214-11	disease	6	F	YES	4
CHOC75	HBP-0122-10	disease	8	M	YES	5
CHOC77	JBP-0115-09	disease	7	M	NO	5
CHOC78	JPP-0505-21	disease	21	M	NO	1
CHOC80	KLP-0331-15	disease	4	F	NO	3
CHOC82	AMP-0414-18	disease	23	M	YES	2
CHOC83	JPP-0505-21	disease	21	M	YES	2
CHOC85	NRP-0823-05	disease	5	M	NO	4
CHOC86	DPP-0326-14	disease	9	M	NO	3
CHOC87	HDP-0227-12	disease	5	F	NO	4
CHOC88	ACP-0318-13	disease	4	F	YES	3
CHOC89	NGP-0113-08	disease	7	M	NO	6
CHOC91	DPP-0326-14	disease	9	M	NO	4
CHOC92	JBP-0115-09	disease	7	M	NO	6
CHOC93	HBP-0122-10	disease	8	M	NO	6
CHOC97	ACP-0318-13	disease	4	F	YES	4
CHOC98	ACP-0318-13	disease	4	F	NO	5
CHOC99	HDP-0227-12	disease	5	F	NO	5
CHOC102	NGP-0113-08	disease	7	M	NO	7
CHOC104	MMP-0214-11	disease	6	F	NO	5
CHOC105	AUP-0702-23	disease	16	M	NO	1
CHOC107	VBP-0702-26	disease	6	M	NO	1
CHOC108	JPP-0505-21	disease	21	M	NO	3
CHOC111	MMP-0214-11	disease	6	F	NO	6
CHOC112	JBP-0115-09	disease	7	M	NO	7
CHOC113	MMP-0214-11	disease	6	F	NO	7
CHOC114	MBP-0801-28	disease	3	M	YES	1
CHOC116	KLP-0331-15	disease	4	F	NO	5
CHOC117	JPP-0505-21	disease	21	M	NO	4
CHOC118	NGP-0113-08	disease	7	M	NO	8
CHOC119	ACP-0318-13	disease	4	F	NO	6
CHOC125	VBP-0702-26	disease	6	M	NO	2
CHOC126	AUP-0702-23	disease	16	M	YES	2
CHOC129	DPP-0326-14	disease	9	M	NO	5
CHOC130	HDP-0227-12	disease	5	F	NO	6
CHOC132	GFP-1113-07	disease	4	M	NO	4
CHOC133	HBP-0122-10	disease	8	M	NO	7
CHOC134	KLP-0331-15	disease	4	F	NO	4
CHOC136	JBP-0115-09	disease	7	M	YES	8
CHOC137	DPP-0326-14	disease	9	M	YES	6
CHOC138	HBP-0122-10	disease	8	M	NO	8
CHOC141	JPP-0505-21	disease	21	M	NO	5
CHOC144	AUP-0702-23	disease	16	M	NO	3
CHOC146	VBP-0702-26	disease	6	M	NO	3
CHOC147	MMP-0214-11	disease	6	F	NO	8
CHOC148	MDP-0911-31	disease	14	M	YES	1
CHOC149	NGP-0113-08	disease	7	M	NO	9
CHOC151	JBP-0115-09	disease	7	M	NO	9
CHOC152	KGP-0828-29	disease	10	F	YES	1
CHOC153	ACP-0318-13	disease	4	F	NO	7
CHOC154	KLP-0331-15	disease	4	F	NO	6
CHOC155	MBP-0801-28	disease	3	M	YES	2
CHOC156	HDP-0227-12	disease	5	F	NO	8
CHOC159	MKP-0928-32	disease	17	M	YES	1
CHOC161	AUP-0702-23	disease	16	M	NO	4
CHOC163	MMP-0214-11	disease	6	F	NO	9
CHOC164	KLP-0331-15	disease	4	F	NO	7
CHOC165	HBP-0122-10	disease	8	M	NO	9
CHOC166	DPP-0326-14	disease	9	M	NO	7
CHOC167	ACP-0318-13	disease	4	F	YES	8
CHOC168	MBP-0801-28	disease	3	M	NO	3
CHOC170	EPP-1009-34	disease	12	M	YES	1
CHOC172	VBP-0702-26	disease	6	M	NO	4
CHOC173	HDP-0227-12	disease	5	F	YES	9
CHOC174	JPP-0505-21	disease	21	M	NO	6
CHOC175	MDP-0911-31	disease	14	M	YES	2
CHOC176	DPP-0326-14	disease	9	M	YES	8
CHOC177	BTP-1023-06	disease	5	M	NO	5
CHOC178	NGP-0113-08	disease	7	M	NO	10
CHOC179	CHP-1009-33	disease	5	M	YES	1
CHOC180	AKP-1016-35	disease	5	F	YES	1
CHOC182	MKP-0928-32	disease	17	M	YES	2
CHOC183	HBP-0122-10	disease	8	M	NO	10
CHOC188	VBP-0702-26	disease	6	M	YES	5
CHOC190	MDP-0911-31	disease	14	M	YES	3
CHOC193	AUP-0702-23	disease	16	M	NO	5
CHOC194	KLP-0331-15	disease	4	F	NO	8
CHOC197	AKP-1016-35	disease	5	F	YES	2
CHOC198	MBP-0801-28	disease	3	M	NO	4
CHOC199	BTP-1023-06	disease	5	M	YES	6
CHOC200	MMP-0214-11	disease	6	F	NO	10
CHOC201	EPP-1009-34	disease	12	M	NO	2
CHOC202	HBP-0122-10	disease	8	M	NO	11
CHOC203	ACP-0318-13	disease	4	F	YES	9
CHOC204	MKP-0928-32	disease	17	M	YES	3
CHOC205	DPP-0326-14	disease	9	M	NO	9
CHOC207	EDP-1123-36	disease	7	M	YES	1
CHOC211	KLP-0331-15	disease	4	F	NO	9
CHOC212	HBP-0122-10	disease	8	M	NO	12
CHOC213	MBP-0801-28	disease	3	M	NO	5
CHOC214	KGP-0828-29	disease	10	F	YES	4
CHOC216	CHP-1009-33	disease	5	M	YES	3
CHOC217	AUP-0702-23	disease	16	M	NO	6
CHOC220	MMP-0214-11	disease	6	F	NO	11
CHOC221	EPP-1009-34	disease	12	M	YES	3
CHOC222	MDP-0911-31	disease	14	M	YES	4
CHOC224	DPP-0326-14	disease	9	M	NO	10
CHOC225	NGP-0113-08	disease	7	M	NO	12
CHOC226	AKP-1016-35	disease	5	F	NO	3
CHOC229	MMP-0214-11	disease	6	F	NO	12
CHOC1	ATS-0430-02	control	25	M	NO	1
CHOC5	CRS-0328-01	control	11	M	NO	1
CHOC6	CRS-0328-01	control	11	M	NO	2
CHOC9	ATS-0430-02	control	25	M	NA	2
CHOC12	APS-0520-03	control	6	F	NO	1
CHOC13	APS-0520-03	control	6	F	NO	2
CHOC16	BPS-0703-04	control	5	M	NO	1
CHOC17	BPS-0703-04	control	5	M	YES	2
CHOC19	MRS-0823-05	control	2	F	NO	1
CHOC45	LMS-0214-11	control	4	F	NO	1
CHOC50	BGS-0113-08	control	6	F	NO	1
CHOC52	JBS-0122-10	control	8	F	NO	1
CHOC56	JPS-0326-14	control	6	M	NO	1
CHOC60	LCS-0318-13	control	7	F	NO	1
CHOC63	ELS-0331-15	control	9	F	NO	1
CHOC84	LPS-0505-21	control	19	F	NO	1
CHOC95	GMS-0414-18	control	8	F	NO	1
CHOC106	BPS-0702-23	control	24	M	NO	1
CHOC123	EBS-0702-26	control	5	F	NO	1
CHOC169	JPS-1009-34	control	18	M	NO	1
CHOC171	HBS-0801-28	control	6	F	NO	1
CHOC184	NUS-0928-32	control	8	F	NO	1
CHOC185	SMS-0911-31	control	13	F	NO	1
CHOC195	LHS-1009-33	control	6	M	NO	1
CHOC208	ADS-1123-36	control	4	F	NO	1
CHOC209	AKS-1016-35	control	5	F	NO	1
CHOC228	MMS-0828-29	control	NA	F	NO	1
